# Supplementary material for: Endogenous and Exogenous Small RNA Signatures as Novel Tools for Postmortem Interval Determination
Source: Biomolecules. 2026 Mar 22;16(3):474. doi: 10.3390/biom16030474 (PMC13023955; doi:10.3390/biom16030474)
Supplement: Supplementary file 1 [file biomolecules-16-00474-s001.zip]

Archive with 30 entries (29 files):
- .DS_Store
- histogram of PMI distribution.pdf
- primer sequence.pdf
- s1.pdf
- s2.pdf
- s3.pdf
- Supplementary Information.pdf
- The codes for machine learning feature selection.txt
- _/
- _/.DS_Store
- _/Melt Curve-mature.tRNA.Arg.CCG_5_end.jpg
- _/Melt Curve-mature.tRNA.Arg.CCT_5_end.jpg
- _/Melt Curve-mature.tRNA.Gln.CTG_CCA_end.jpg
- _/Melt Curve-mature.tRNA.Gln.TTG_CCA_end.jpg
- _/Melt Curve-mature.tRNA.Ile.AAT.jpg
- _/Melt Curve-mature.tRNA.Leu.CAA.jpg
- _/Melt Curve-mature.tRNA.Leu.CAA_5_end.jpg
- _/Melt Curve-mature.tRNA.Phe.GAA_CCA_end.jpg
- _/Melt Curve-mature.tRNA.Ser.CGA_3_end.jpg
- _/Melt Curve-mature.tRNA.Thr.AGT.jpg
- _/Melt Curve-piR.mmu.49263731.jpg
- _/Melt Curve-piR.mmu.49315442.jpg
- _/Melt Curve-piR.mmu.6790037.jpg
- _/Melt Curve-tsRNA.3001b.AsnGTT.jpg
- _/Melt Curve-tsRNA.3011b.SerTGA.jpg
- _/Melt Curve-tsRNA.3015b.LeuAAG.LeuTAG.jpg
- _/Melt Curve-tsRNA.3022b.ArgTCG.jpg
- _/Melt Curve-tsRNA.3031b.LysCTT.jpg
- _/Melt Curve-tsRNA.3036b.AlaTGC.jpg
- _/Melt CurvepiR.mmu.34076.jpg
