# Supplementary material for: Endogenous and Exogenous Small RNA Signatures as Novel Tools for Postmortem Interval Determination
Source: Biomolecules. 2026 Mar 22;16(3):474. doi: 10.3390/biom16030474 (PMC13023955; doi:10.3390/biom16030474)
Supplement: Supplementary file 1 [file biomolecules-16-00474-s001.zip › The codes for machine learning feature selection.txt]

# Load required packages
library(caret)
library(randomForest)
library(mlbench)

# ===================== 1. Data Preparation =====================
df <- read.csv("RNA.csv", header = TRUE)
df <- na.omit(df) # Remove missing values

# Define feature matrix and target variable
y <- df[, 1] # First column: regression target (numeric)
x <- df[, -1] # All features from column 2 to the last column

# ===================== 2. Loop (seed from 1 to 40) =====================
all_results <- list()

# Iterate over seeds from 1 to 40
for (seed in 1:40) {
  set.seed(seed)

  # Generate independent 5-fold cross-validation indices with 3 repeats for each seed
  cv_folds <- createMultiFolds(y, k = 5, times = 3)
  cv_control <- trainControl(
    method = "repeatedcv",
    number = 5,
    repeats = 3,
    index = cv_folds,
    verboseIter = FALSE,
    allowParallel = TRUE
  )

  # ===================== RFECV Feature Selection =====================
  rfecv_result <- rfe(
    x = x,
    y = y,
    sizes = c(1:ncol(x)),
    rfeControl = rfeControl(
      functions = rfFuncs,
      method = "repeatedcv",
      number = 5,
      repeats = 3,
      index = cv_folds,
      verbose = FALSE
    ),
    trControl = cv_control
  )

  # Extract optimal features for the current seed
  best_features <- predictors(rfecv_result)

  # Print results
  cat(paste0("Seed ", seed, " - Number of optimal features: "), length(best_features), "\n")
  cat(paste0("Seed ", seed, " - Optimal feature list: "), paste(best_features, collapse = ", "), "\n")

  # Save results to list
  all_results[[as.character(seed)]] <- list(
    feature_count = length(best_features),
    feature_list = best_features,
    rfecv_result = rfecv_result
  )

  # Export feature list to CSV file
  write.table(
    data.frame(seed = seed, feature = best_features),
    file = paste0("Seed_", seed, "_optimal_features.csv"),
    row.names = FALSE,
    sep = ","
  )
}
